# Supplementary material for: Multiple-locus variable-number tandem repeat analysis potentially reveals the existence of two groups of Anaplasma phagocytophilum circulating in cattle in France with different wild reservoirs
Source: Parasit Vectors. 2016 Nov 22;9:596. doi: 10.1186/s13071-016-1888-4 (PMC5120488; doi:10.1186/s13071-016-1888-4)
Supplement: Additional file 1: Table S1. — Characteristics and qPCR results for the 101 A. phagocytophilum wildlife samples used in this study. (XLSX 17 kb) [file 13071_2016_1888_MOESM1_ESM.xlsx]

## Sheet: Feuil1
Sample	Species	Sex	Age	Geographical orgin	Year of sampling	qPCR
						ct duplicate 1	ct duplicate 2	ct duplicate 3	Average ct	conclusion
Red_deer_5	Red deer	female	<1 year	Les Bordes, 45460, France	2015	21.64	22.5	23.22	22.4533	Positive
Red_deer_6	Red deer	female	<1 year	Les Bordes, 45460, France	2014	21.71	21.57	21.63	21.6367	Positive
Red_deer_7	Red deer	female	1-2 years	Lailly-en-Val, 45740, France	2013	27.33	27.46	26.93	27.24	Positive
Red_deer_8	Red deer	male	<1 year	Lorris, 45260, France	2013	27.93	28.38	27.46	27.9233	Positive
Red_deer_9	Red deer	female	<1 year	Bouzy, 51150, France	2012	24.58	24.66	24.77	24.67	Positive
Red_deer_10	Red deer	male	<1 year	Lailly-en-Val, 45740, France	2013	24.79	25.51	25.48	25.26	Positive
Red_deer_11	Red deer	female	>2 years	Bouzy, 51150, France	2014	32.36	32.52	33.2	32.6933	Positive
Red_deer_12	Red deer	female	>2 years	Ligny-le-Ribault, 45240, France	2011	26.42	26.22	26.66	26.4333	Positive
Red_deer_13	Red deer	male	>2 years	Sully-sur-Loire, 45600, France	2011	26.94	26.93	27.18	27.0167	Positive
Red_deer_14	Red deer	female	>2 years	Sully-sur-Loire, 45600, France	2010	28.55	28.84	28.52	28.6367	Positive
Red_deer_15	Red deer	female	>2 years	Lorris, 45260, France	2012	36.44	37.75	37.86	37.35	Positive
Red_deer_16	Red deer	female	>2 years	Lorris, 45260, France	2012	31.94	32.35	31.79	32.0267	Positive
Red_deer_17	Red deer	female	>2 years	Lailly-en-Val, 45740, France	2012	25.43	25.43	25.35	25.4033	Positive
Red_deer_18	Red deer	male	>2 years	Lailly-en-Val, 45740, France	2012	33.56	33.73	34.62	33.97	Positive
Red_deer_19	Red deer	female	1-2 years	Les Bordes, 45460, France	2015	28.37	28.37	28.55	28.43	Positive
Red_deer_20	Red deer	male	>2 years	La Ferté-Saint-Aubin, 45240, France	2014	27.42	27.33	27.22	27.3233	Positive
Red_deer_21	Red deer	female	>2 years	Les Bordes, 45460, France	2014	27.88	27.88	28.4	28.0533	Positive
Red_deer_22	Red deer	female	>2 years	Ouzouer-sur-Loire, 45570, France	2014	29.82	29.88	29.66	29.7867	Positive
Red_deer_23	Red deer	female	1-2 years	Bouzy, 51150, France	2014	28.64	28.51	28.65	28.6	Positive
Red_deer_24	Red deer	female	<1 year	Les Bordes, 45460, France	2015	25.26	25.27	24.99	25.1733	Positive
Red_deer_25	Red deer	female	>2 years	Lorris, 45260, France	2013	31.28	31.37	31.52	31.39	Positive
Red_deer_26	Red deer	female	>2 years	Bouzy, 51150, France	2014	32.42	32.7	32.65	32.59	Positive
Red_deer_27	Red deer	female	<1 year	Lorris, 45260, France	2012	26.89	26.81	27.39	27.03	Positive
Red_deer_28	Red deer	female	1-2 years	Lorris, 45260, France	2012	28.18	27.9	28.37	28.15	Positive
Red_deer_29	Red deer	male	1-2 years	Bouzy, 51150, France	2012	29.83	29.66	29.84	29.7767	Positive
Red_deer_30	Red deer	female	1-2 years	Lorris, 45260, France	2013	23.82	23.63	23.73	23.7267	Positive
Red_deer_31	Red deer	female	<1 year	Bouzy, 51150, France	2014	33.93	34.61	34.29	34.2767	Positive
Red_deer_32	Red deer	male	<1 year	Bouzy, 51150, France	2014	31.91	32.35	31.9	32.0533	Positive
Red_deer_33	Red deer	female	>2 years	Les Bordes, 45460, France	2012	31.43	30.89	31.42	31.2467	Positive
Red_deer_34	Red deer	male	>2 years	Sully-sur-Loire, 45600, France	2011	20.34	20.45	20.45	20.4133	Positive
Red_deer_35	Red deer	male	>2 years	Le Moulinet-sur-Solin, 45290 ,France	2010	29.93	30.43	30.68	30.3467	Positive
Red_deer_36	Red deer	male	<1 year	Ouzouer-sur-Loire, 45570, France	2011	26.72	26.45	26.54	26.57	Positive
Red_deer_37	Red deer	male	1-2 years	Saint-Firmin-sur-Loire, 45360, France	2011	28.94	28.67	28.66	28.7567	Positive
Red_deer_38	Red deer	female	>2 years	Lorris, 45260, France	2010	28.3	28.26	28.29	28.2833	Positive
Red_deer_39	Red deer	female	>2 years	Ouzouer-sur-Loire, 45570, France	2011	31.19	31.51	31.56	31.42	Positive
Red_deer_40	Red deer	female	>2 years	Ligny-le-Ribault, 45240, France	2011	31.85	31.62	30.64	31.37	Positive
Red_deer_41	Red deer	female	1-2 years	Saint-Brisson, 58230, France	2015	31.31	31.67	31.32	31.4333	Positive
Red_deer_42	Red deer	male	>2 years	Sully-sur-Loire, 45600, France	2010	24.85	25.33	25.97	25.3833	Positive
Red_deer_43	Red deer	male	>2 years	Lailly-en-Val, 45740, France	2012	27.87	27.73	27.8	27.8	Positive
Red_deer_44	Red deer	female	<1 year	Les Bordes, 45460, France	2015	31.74	31.22	30.89	31.2833	Positive
Red_deer_45	Red deer	female	>2 years	Ligny-le-Ribault, 45240, France	2011	Negative	Negative	Negative	Negative	Negative
Red_deer_46	Red deer	female	>2 years	Lailly-en-Val, 45740, France	2012	23.63	23.51	23.33	23.49	Positive
Red_deer_47	Red deer	female	>2 years	Lorris, 45260, France	2011	30.45	29.83	30.45	30.2433	Positive
Red_deer_48	Red deer	male	<1 year	Ouzouer-sur-Loire, 45570, France	2013	28.61	28.58	27.91	28.3667	Positive
Red_deer_49	Red deer	female	>2 years	Lailly-en-Val, 45740, France	2012	27.73	27.96	28.32	28.0033	Positive
Red_deer_50	Red deer	male	>2 years	Saint-Martin-d'Abbat, 45110, France	2011	28.55	27.92	28.4	28.29	Positive
Red_deer_51	Red deer	female	>2 years	Saint-Martin-d'Abbat, 45110, France	2011	31.66	31.88	31.6	31.7133	Positive
Red_deer_52	Red deer	female	1-2 years	Ouzouer-sur-Loire, 45570, France	2012	28.43	28.24	28.54	28.4033	Positive
Red_deer_53	Red deer	female	<1 year	Lailly-en-Val, 45740, France	2012	29.82	29.81	29.84	29.8233	Positive
Red_fox_1	Red fox	male	nd	Ménestreau-en-Villette, 45240, France	2010	35.83	34.7	34.66	35.0633	Positive
River_rats_1	River rats	male	<1 year	Sandillon, 45640, France	2011	Negative	Negative	Negative	Negative	Negative
Roe_deer_16	Roe deer	male	>2 years	Saint-Brisson, 58230, France	2014	25.33	26.43	25.82	25.86	Positive
Roe_deer_17	Roe deer	female	<1 year	Coulmiers, 45130, France	2011	26.65	26.56	26.57	26.5933	Positive
Roe_deer_18	Roe deer	male	>2 years	Le Moulinet-sur-Solin, 45290 ,France	2012	29.7	30.08	30.24	30.0067	Positive
Roe_deer_19	Roe deer	male	<1 year	Bouzy, 51150, France	2012	26.4	26.36	26.37	26.3767	Positive
Roe_deer_20	Roe deer	female	<1 year	Dry, 45370, France	2012	29.9	29.83	30.24	29.99	Positive
Roe_deer_21	Roe deer	male	>2 years	Guigneville, 45300, France	2014	27.75	27.93	27.8	27.8267	Positive
Roe_deer_22	Roe deer	male	>2 years	Bonny-sur-Loire, 45420, France	2015	30.62	30.61	30.89	30.7067	Positive
Roe_deer_23	Roe deer	female	<1 year	Ouzouer-sur-Loire, 45570, France	2010	30.91	31.75	32.11	31.59	Positive
Roe_deer_24	Roe deer	male	>2 years	Chuelles, 45220, France	2012	30.89	31.34	30.93	31.0533	Positive
Roe_deer_25	Roe deer	female	<1 year	Ouzouer-sur-Loire, 45570, France	2010	29.83	29.37	29.6	29.6	Positive
Roe_deer_26	Roe deer	male	<1 year	Ouzouer-sur-Loire, 45570, France	2010	31.51	31	31.4	31.3033	Positive
Roe_deer_27	Roe deer	male	>2 years	Sully-sur-Loire, 45600, France	2011	28.71	28.67	28.63	28.67	Positive
Roe_deer_28	Roe deer	male	<1 year	Ouzouer-sur-Loire, 45570, France	2011	Negative	Negative	Negative	Negative	Negative
Roe_deer_29	Roe deer	male	>2 years	Manchecourt, 45300, France	2015	37.07	38.49	37.77	37.7767	Positive
Roe_deer_30	Roe deer	female	1-2 years	La Ferté-Saint-Aubin, 45240, France	2015	31.85	32.6	32.29	32.2467	Positive
Roe_deer_31	Roe deer	female	1-2 years	La Ferté-Saint-Aubin, 45240, France	2014	30.54	30.74	30.48	30.5867	Positive
Roe_deer_32	Roe deer	male	>2 years	nd	2011	30.38	30.31	31.22	30.6367	Positive
Roe_deer_33	Roe deer	male	>2 years	Lorris, 45260, France	2012	26.56	26.68	26.86	26.7	Positive
Roe_deer_34	Roe deer	male	>2 years	Sandillon, 45640, France	2012	31.27	31.27	31.21	31.25	Positive
Roe_deer_35	Roe deer	male	>2 years	Les Bordes, 45460, France	2012	35.97	36.4	36.6	36.3233	Positive
Roe_deer_36	Roe deer	male	>2 years	Bouzy, 51150, France	2012	28.69	28.69	28.75	28.71	Positive
Wild_boar_1	Wild boar	male	1-2 years	Lailly-en-Val, 45740, France	2012	23.52	23.64	23.19	23.45	Positive
Wild_boar_2	Wild boar	male	>2 years	Lailly-en-Val, 45740, France	2012	29.12	28.92	29.28	29.1067	Positive
Wild_boar_3	Wild boar	male	1-2 years	Ménestreau-en-Villette, 45240, France	2010	34.68	35.32	35.82	35.2733	Positive
Wild_boar_4	Wild boar	male	1-2 years	Les Bordes, 45460, France	2014	Negative	Negative	Negative	Negative	Negative
Wild_boar_5	Wild boar	female	<1 year	Ouzouer-sur-Loire, 45570, France	2014	Negative	Negative	Negative	Negative	Negative
Wild_boar_6	Wild boar	male	<1 year	Ménestreau-en-Villette, 45240, France	2013	37.14	34.57	34.88	35.53	Positive
Wild_boar_7	Wild boar	female	<1 year	Ouzouer-sur-Loire, 45570, France	2014	34.73	34.48	34.17	34.46	Positive
Wild_boar_8	Wild boar	male	>2 years	Lailly-en-Val, 45740, France	2012	32.99	33.19	33.57	33.25	Positive
Wild_boar_9	Wild boar	male	1-2 years	Ménestreau-en-Villette, 45240, France	2014	29.6	29.67	29.52	29.5967	Positive
Wild_boar_10	Wild boar	male	1-2 years	Lailly-en-Val, 45740, France	2014	34.74	34.55	34.47	34.5867	Positive
Wild_boar_11	Wild boar	male	1-2 years	Sandillon, 45640, France	2012	Negative	Negative	Negative	Negative	Negative
Wild_boar_12	Wild boar	male	>2 years	Bouzy, 51150, France	2012	35.87	33.99	33.22	34.36	Positive
Wild_boar_13	Wild boar	male	>2 years	Ménestreau-en-Villette, 45240, France	2009	Negative	Negative	Negative	Negative	Negative
Wild_boar_14	Wild boar	female	<1 year	Ménestreau-en-Villette, 45240, France	2010	36.91	36.41	35.75	36.3567	Positive
Wild_boar_15	Wild boar	male	<1 year	Ménestreau-en-Villette, 45240, France	2010	Negative	Negative	Negative	Negative	Negative
Wild_boar_16	Wild boar	female	<1 year	Sully-sur-Loire, 45600, France	2011	Negative	Negative	Negative	Negative	Negative
Wild_boar_17	Wild boar	male	<1 year	Les Bordes, 45460, France	2010	Negative	Negative	Negative	Negative	Negative
Wild_boar_18	Wild boar	male	>2 years	Ligny-le-Ribault, 45240, France	2011	Negative	Negative	Negative	Negative	Negative
Wild_boar_19	Wild boar	male	1-2 years	Sully-sur-Loire, 45600, France	2011	Negative	Negative	Negative	Negative	Negative
Wild_boar_20	Wild boar	female	<1 year	nd	2010	Negative	Negative	Negative	Negative	Negative
Wild_boar_21	Wild boar	female	<1 year	Paucourt, 45200, France	2011	33.81	31.82	33.48	33.0367	Positive
Wild_boar_22	Wild boar	female	>2 years	Bouzy, 51150, France	2015	Negative	Negative	Negative	Negative	Negative
Wild_boar_23	Wild boar	female	<1 year	Paucourt, 45200, France	2011	Negative	Negative	Negative	Negative	Negative
Wild_boar_24	Wild boar	male	>2 years	Lailly-en-Val, 45740, France	2012	Negative	Negative	Negative	Negative	Negative
Wild_boar_25	Wild boar	male	>2 years	Bouzy, 51150, France	2015	Negative	Negative	Negative	Negative	Negative
Wild_boar_26	Wild boar	male	>2 years	Les Bordes, 45460, France	2010	Negative	Negative	Negative	Negative	Negative
Wild_boar_27	Wild boar	male	>2 years	Ligny-le-Ribault, 45240, France	2011	Negative	Negative	Negative	Negative	Negative
Wild_boar_28	Wild boar	male	>2 years	Lailly-en-Val, 45740, France	2012	32.47	32.85	33.66	32.9933	Positive
Wild_boar_29	Wild boar	male	1-2 years	Ligny-le-Ribault, 45240, France	2011	37.93	37	38.54	37.8233	Positive
nd : not determined
Additional file 1. Table S1. Characteristics and qPCR results for the 101 A. phagocytophilum wildlife samples used in this study. File format: Excel2010 file. File extension : .xls
