# Supplementary material for: Multiple-locus variable-number tandem repeat analysis potentially reveals the existence of two groups of Anaplasma phagocytophilum circulating in cattle in France with different wild reservoirs
Source: Parasit Vectors. 2016 Nov 22;9:596. doi: 10.1186/s13071-016-1888-4 (PMC5120488; doi:10.1186/s13071-016-1888-4)
Supplement: Additional file 2: Table S2. — MLVA profiles of the 19 A. phagocytophilum wildlife samples typed in this study. (XLSX 13 kb) [file 13071_2016_1888_MOESM2_ESM.xlsx]

## Sheet: MLVA
Sample	Species	Geographical orgin	Year	ct	APV-A	APV-B	APV-C	APV-D	APV-E
Red_deer_5	Red deer	Les Bordes, 45460, France	2015	22.4533	3	3.5	5	4.5	23
Red_deer_6	Red deer	Les Bordes, 45460, France	2014	21.6367	3	4.5	3	4.5	5
Red_deer_7	Red deer	Lailly-en-Val, 45740, France	2014	27.24	3	2	3	0	26
Red_deer_8	Red deer	Lorris, 45260, France	2015	27.9233	13.5	4.5	3	8.5	23
Red_deer_9	Red deer	Bouzy, 51150, France	2014	24.67	3	2	4	4.5	21
Red_deer_10	Red deer	Lailly-en-Val, 45740, France	2012	25.26	7.5	4.5	4	14	100.5
Red_deer_11	Red deer	Bouzy, 51150, France	2014	32.6933	3	5	1.5	1	40.5
Red_deer_12	Red deer	Ligny-le-Ribault, 45240, France	2014	26.4333	3	3.5	3	4.5	26
Red_deer_13	Red deer	Sully-sur-Loire, 45600, France	2012	27.0167	3	4.5	3.5	4.5	26
Red_deer_14	Red deer	Sully-sur-Loire, 45600, France	2014	28.6367	3	4.5	3	4	23
Red_deer_15	Red deer	Lorris, 45260, France	2014	37.35	3	5	1.5	4.5	35
Red_deer_16	Red deer	Lorris, 45260, France	2010	32.0267	3	12.5	1.5	10	26
Red_deer_17	Red deer	Lailly-en-Val, 45740, France	2011	25.4033	3	12.5	7.5	10	35
Red_deer_18	Red deer	Lailly-en-Val, 45740, France	2011	33.97	3	4.5	1.5	1	21
Roe_deer_16	Roe deer	Saint-Brisson, 58230, France	2010	25.86	3	3	3.5	4	32
Roe_deer_17	Roe deer	Coulmiers, 45130, France	2012	26.5933	3	3	0.5	8.5	21
Wild_boar_1	Wild boar	Ménestreau-en-Villette, 45240, France	2012	23.45	1.5	3	0.5	18.5	62
Wild_boar_2	Wild boar	Lailly-en-Val, 45740, France	2012	29.1067	1.5	4.5	3.5	18.5	45
Wild_boar_3	Wild boar	Lailly-en-Val, 45740, France	2012	35.2733	7.5	12.5	6.5	8.5	100.5
Additional file 2. Table S2. MLVA profiles of the 19 A. phagocytophilum wildlife samples typed in this study. File format: Excel2010 file. File extension : .xls
