# Supplementary material for: Multiple-locus variable-number tandem repeat analysis potentially reveals the existence of two groups of Anaplasma phagocytophilum circulating in cattle in France with different wild reservoirs
Source: Parasit Vectors. 2016 Nov 22;9:596. doi: 10.1186/s13071-016-1888-4 (PMC5120488; doi:10.1186/s13071-016-1888-4)
Supplement: Additional file 3: Table S3. — MLVA profiles of the 198 A. phagocytophilum samples included in this study. (XLSX 22 kb) [file 13071_2016_1888_MOESM3_ESM.xlsx]

## Sheet: MLVA
Sample	Specie	Geographical orgin	Year	APV-A	APV-B	APV-C	APV-D	APV-E
Human_HZ	Human	Saint Paul, 55101, USA	unknown	4.5	5.5	2.5	4.5	17
Cattle_1	Cattle	unknown	2011	1.5	7.5	0.5	4	17
Cattle_2	Cattle	unknown	2011	1.5	2	3.5	4	17
Cattle_3	Cattle	unknown	2011	2	2	0.5	5	23
Cattle_4	Cattle	unknown	2011	1.5	7.5	0.5	5	45
Cattle_5	Cattle	unknown	2011	0.5	6.5	3.5	4.5	17
Cattle_6	Cattle	unknown	2011	2	3.5	3.5	4	15
Cattle_7	Cattle	unknown	2011	2	3.5	3.5	6	21
Cattle_8	Cattle	unknown	2011	1.5	7.5	0.4	4	45
Cattle_9	Cattle	unknown	2011	1.5	3.5	3.5	6	15
Cattle_10	Cattle	unknown	2011	1.5	3.5	3.5	6	17
Cattle_11	Cattle	unknown	2011	1.5	3.5	7.5	6	26
Cattle_12	Cattle	unknown	2011	1.5	3.5	4	6	15
Cattle_13	Cattle	Toulouse, 31000, France	2010	1.5	3.5	4	4	45
Cattle_14	Cattle	Limoge, 87000, France	2013	1.5	3.5	3.5	4.5	4
Cattle_15	Cattle	Limoge, 87000, France	2013	1.5	3.5	3.5	4.5	4
Cattle_16	Cattle	Limoge, 87000, France	2013	1.5	3.5	3.5	4.5	4
Cattle_17	Cattle	Saint-Brieuc, 22000, France	2013	3	3.5	4	4.5	15
Cattle_18	Cattle	Laval, 53000, France	2013	1.5	3.5	5	4	32
Cattle_19	Cattle	Laval, 53000, France	2013	1.5	3.5	5	4	32
Cattle_20	Cattle	Laval, 53000, France	2013	2	3.5	3.5	4.5	15
Cattle_21	Cattle	Quimper, 29000, France	2013	3	3.5	0.5	4	45
Cattle_22	Cattle	Quimper, 29000, France	2013	2	7.5	3.5	4.5	45
Cattle_23	Cattle	Quimper, 29000, France	2013	1.5	5.5	0.5	4.5	17
Cattle_24	Cattle	Vannes, 56000, France	2013	1.5	3.5	4	4.5	17
Cattle_25	Cattle	Vannes, 56000, France	2013	1.5	3.5	4	4	23
Cattle_26	Cattle	Vannes, 56000, France	2013	1.5	3.5	3.5	4	17
Cattle_27	Cattle	Vannes, 56000, France	2013	1.5	6.5	3.5	4	17
Cattle_28	Cattle	Vannes, 56000, France	2013	1.5	6.5	3.5	4	17
Cattle_29	Cattle	Vannes, 56000, France	2013	1.5	6.5	3.5	4	17
Cattle_30	Cattle	Quimper, 29000, France	2013	1.5	3.5	3.5	4.5	26
Cattle_31	Cattle	Rennes, 35000, France	2013	2	3.5	3.5	4.5	21
Cattle_32	Cattle	Rennes, 35000, France	2013	1.5	3.5	3.5	6	17
Cattle_33	Cattle	Rennes, 35000, France	2013	2	3.5	3.5	4	11
Cattle_34	Cattle	Rennes, 35000, France	2013	1.5	3.5	3.5	4	17
Cattle_35	Cattle	Rennes, 35000, France	2013	2	3.5	0.5	6	7
Cattle_36	Cattle	Saint-Brieuc, 22000, France	2013	1.5	3.5	3.5	4	35
Cattle_37	Cattle	Saint-Brieuc, 22000, France	2013	2	5.5	3.5	4.5	32
Cattle_38	Cattle	Saint-Brieuc, 22000, France	2013	1.5	3.5	3.5	6	45
Cattle_39	Cattle	Vannes, 56000, France	2013	3	3.5	3.5	4	32
Cattle_40	Cattle	Besançon, 25000, France	2013	3	3.5	4	5	17
Cattle_41	Cattle	Tarbes, 65000, France	2013	3	3.5	0.5	5	15
Cattle_42	Cattle	Saint-Brieuc, 22000, France	2013	3	6.5	0.5	4	0.5
Cattle_43	Cattle	Vannes, 56000, France	2013	3	3.5	0.5	4	0.5
Cattle_44	Cattle	Vannes, 56000, France	2013	3	3.5	3.5	4	23
Cattle_45	Cattle	Saint-Brieuc, 22000, France	2013	3	3.5	3.5	4	15
Cattle_46	Cattle	Saint-Brieuc, 22000, France	2013	3	3.5	3.5	4	4
Cattle_47	Cattle	Vannes, 56000, France	2013	3	3.5	3.5	4	18
Cattle_48	Cattle	Saint-Brieuc, 22000, France	2013	3	3.5	0.5	4	35
Cattle_49	Cattle	Saint-Brieuc, 22000, France	2013	3	1.5	4	4	23
Cattle_50	Cattle	Quimper, 29000, France	2013	3	3.5	3.5	4	15
Cattle_51	Cattle	Quimper, 29000, France	2013	3	3.5	0.5	6	23
Cattle_52	Cattle	Laval, 53000, France	2013	3	4.5	0.5	4	17
Cattle_53	Cattle	Quimper, 29000, France	2013	1.5	3.5	3.5	4	4
Cattle_54	Cattle	Vannes, 56000, France	2013	3	4.5	7.5	4	23
Cattle_55	Cattle	Quimper, 29000, France	2013	3	3.5	3.5	5	7
Cattle_56	Cattle	Besançon, 25000, France	2013	3	3.5	7.5	4	7
Cattle_57	Cattle	Châteauroux, 36000, France	2013	1.5	7.5	4	4.5	7
Cattle_58	Cattle	Saint-Brieuc, 22000, France	2013	1.5	3.5	3.5	4	0.5
Cattle_59	Cattle	Saint-Lô, 50000, France	2013	3	8.5	3	4	35
Cattle_60	Cattle	Saint-Brieuc, 22000, France	2013	3	3.5	3.5	6	18
Cattle_61	Cattle	Vannes, 56000, France	2013	2	3.5	0.5	4.5	18
Cattle_62	Cattle	Saint-Brieuc, 22000, France	2013	1.5	3.5	3.5	4	26
Cattle_63	Cattle	Rennes, 35000, France	2013	2	4.5	3.5	4	35
Cattle_64	Cattle	Vannes, 56000, France	2013	1.5	3.5	2.5	4	18
Cattle_65	Cattle	Dijon, 21000, France	2013	2	7.5	3.5	4	17
Cattle_66	Cattle	Rennes, 35000, France	2013	3	3.5	0.5	4.5	62
Cattle_67	Cattle	Saint-Etienne, 42000, France	2013	2	6.5	5	6	23
Cattle_68	Cattle	Saint-Brieuc, 22000, France	2014	3	3.5	0.5	5.5	35
Cattle_69	Cattle	unknown	2014	3.5	6.5	0.5	5.5	7
Cattle_70	Cattle	Saint-Etienne, 42000, France	2014	2	8.5	5	4.5	54
Cattle_71	Cattle	Vannes, 56000, France	2014	3	4	7.5	4.5	23
Cattle_72	Cattle	Vannes, 56000, France	2013	3	3.5	10.5	6	18
Cattle_73	Cattle	Saint-Brieuc, 22000, France	2014	2	3.5	4.2	4.5	35
Cattle_74	Cattle	Quimper, 29000, France	2014	2	3.5	4.2	4.5	26
Cattle_75	Cattle	Nantes, 44000, France	2014	3	3	4.2	4.5	40.5
Cattle_76	Cattle	Saint-Brieuc, 22000, France	2014	3	5.5	0.5	5	35
Cattle_77	Cattle	Saint-Brieuc, 22000, France	2014	2	3.5	4.2	4.5	14
Cattle_78	Cattle	Rennes, 35000, France	2014	3.5	3.5	0.5	4.5	35
Cattle_79	Cattle	Rennes, 35000, France	2013	3	3.5	7.5	6	15
Cattle_80	Cattle	Saint-Brieuc, 22000, France	2014	3	3.5	4.2	4.5	7
Cattle_81	Cattle	Saint-Brieuc, 22000, France	2014	3	3.5	3.5	5	22
Cattle_82	Cattle	Saint-Brieuc, 22000, France	2013	3	3.5	3.5	4	15
Cattle_83	Cattle	unknown	2013	2.8	3.5	7.5	7	32
Cattle_84	Cattle	Saint-Brieuc, 22000, France	2014	3	3.5	3.5	4.5	4
Cattle_85	Cattle	Saint-Brieuc, 22000, France	2013	3	3.5	4.2	4	30.5
Cattle_86	Cattle	Rennes, 35000, France	2014	3.5	3	0.5	5.5	30.5
Cattle_87	Cattle	Saint-Brieuc, 22000, France	2014	3	3	6.5	4.5	4
Cattle_88	Cattle	Besançon, 25000, France	2013	3	3.5	4.2	4	4
Cattle_89	Cattle	Rennes, 35000, France	2014	3	3.5	4.2	6	18
Cattle_90	Cattle	Rennes, 35000, France	2014	3	3.5	5	4.5	4
Cattle_91	Cattle	Saint-Brieuc, 22000, France	2014	3	3.5	3.5	4.5	4
Cattle_92	Cattle	Saint-Brieuc, 22000, France	2014	3	3.5	3.5	4.5	4
Cattle_93	Cattle	Saint-Brieuc, 22000, France	2014	3	3.5	7.5	4.5	14
Cattle_94	Cattle	Saint-Brieuc, 22000, France	2014	3	3.5	7.5	4.5	14
Cattle_95	Cattle	Mende, 48000, France	2014	3	6.5	5	5	21
Cattle_96	Cattle	Quimper, 29000, France	2014	2	3.5	0.5	4.5	21
Cattle_97	Cattle	Le Mans, 72000, France	2014	3.5	7.5	0.5	5.5	26
Cattle_98	Cattle	Saint-Brieuc, 22000, France	2014	2	3.5	3.5	5	18
Cattle_99	Cattle	Laval, 53000, France	2014	2	3.5	0.5	5	15
Cattle_100	Cattle	Quimper, 29000, France	2013	3.5	3	4.2	5	17
Cattle_101	Cattle	unknown	2014	3	3	0.5	4.5	35
Cattle_102	Cattle	unknown	2014	3	3	0.5	5	35
Cattle_103	Cattle	Laval, 53000, France	2014	3	3.5	3.5	5	14
Cattle_104	Cattle	Laval, 53000, France	2014	3	6.5	0.5	5	15
Cattle_105	Cattle	Laval, 53000, France	2014	3	8.5	0.5	5	18
Cattle_106	Cattle	Rouen, 76000, France	2014	3	3	6.5	4.5	4
Cattle_107	Cattle	Saint-Brieuc, 22000, France	2014	3	3.5	4	4	7
Cattle_108	Cattle	Saint-Brieuc, 22000, France	2014	3.5	9	3.5	4.5	37.2
Cattle_109	Cattle	Saint-Brieuc, 22000, France	2014	3.5	7.5	0.5	5.5	18
Cattle_110	Cattle	unknown	2013	3	3.5	0.5	5	32
Cattle_111	Cattle	Tarbes, 65000, France	2013	3	3.5	5	4.5	80.5
Cattle_112	Cattle	Tarbes, 65000, France	2013	3	3.5	0.5	4.5	30.5
Cattle_113	Cattle	Quimper, 29000, France	2014	3	3.5	3.5	4.5	40.5
Cattle_114	Cattle	Châteauroux, 36000, France	2013	3	3	3.5	6	18
Cattle_115	Cattle	Saint-Brieuc, 22000, France	2014	3	3.5	7.5	6	18
Cattle_116	Cattle	Saint-Brieuc, 22000, France	2014	3	3.5	7.5	6	18
Cattle_117	Cattle	Cahors, 46000, France	2013	3	3.5	5	4	18
Cattle_118	Cattle	Rennes, 35000, France	2014	3.5	8.5	3.5	4.5	26
Cattle_119	Cattle	Besançon, 25000, France	2014	3	8.5	4.2	4.5	44
Cattle_120	Cattle	Bourg-en-Bresse, 01000, France	2014	3.5	8.5	3	4.5	35
Cattle_121	Cattle	unknown	2013	3	3	3.5	6	32
Cattle_122	Cattle	unknown	2014	3.5	3.5	0.5	4.5	0.5
Cattle_123	Cattle	Rennes, 35000, France	2014	3.5	3.5	11.5	4.5	14
Sheep_1	Sheep	Pau, 64000, France	2006	0.5	3.5	0.5	4	15
Sheep_2	Sheep	Pau, 64000, France	2006	1.5	3.5	7.5	4	7
Sheep_3	Sheep	Pau, 64000, France	2006	1.5	3.5	3.5	4	23
Sheep_4	Sheep	Pau, 64000, France	2006	1.5	3.5	3.5	4	11
Sheep_5	Sheep	Pau, 64000, France	2006	1.5	3.5	0.5	4	4
Sheep_6	Sheep	Pau, 64000, France	2006	0.5	3.5	7.5	4	0.5
Sheep_7	Sheep	Pau, 64000, France	2006	0.5	3.5	0.5	4	4
Roe_deer_1	Roe deer	Lons-le-Saunier, 39000, France	2012	1.5	-0.5	0.5	4	4
Roe_deer_2	Roe deer	Vesoul, 70000, France	2012	0.5	-0.5	2	4	4
Roe_deer_3	Roe deer	Vesoul, 70000, France	2012	1	-0.5	2	4	32
Roe_deer_4	Roe deer	Vesoul, 70000, France	2012	0.5	-0.5	2	4	4
Roe_deer_5	Roe deer	Vesoul, 70000, France	2012	0.5	-0.5	2	4	4
Roe_deer_6	Roe deer	Toulouse, 31000, France	2012	1	3	4	4	17
Roe_deer_7	Roe deer	Toulouse, 31000, France	2012	1	3	4	4	17
Roe_deer_8	Roe deer	Toulouse, 31000, France	2012	1	3	3.5	4	17
Roe_deer_9	Roe deer	Toulouse, 31000, France	2012	1	3	3.5	4	17
Roe_deer_10	Roe deer	Toulouse, 31000, France	2012	1	3	0.5	4	17
Roe_deer_11	Roe deer	Toulouse, 31000, France	2012	1	3	0.5	4	17
Roe_deer_12	Roe deer	Toulouse, 31000, France	2012	1	3	4	4	17
Roe_deer_13	Roe deer	Toulouse, 31000, France	2012	1	3	0.5	4	17
Roe_deer_14	Roe deer	Toulouse, 31000, France	2012	1	3	0.5	4	17
Roe_deer_15	Roe deer	Toulouse, 31000, France	2012	1	3	0.5	4	17
Roe_deer_16	Roe deer	Nevers, 58000, France	2010	3	3	3.5	4	32
Roe_deer_17	Roe deer	Orléans, 45000, France	2012	3	3	0.5	8.5	21
Red_deer_1	Red deer	Perpignan, 66000, France	2009	3	4.5	3	5	7
Red_deer_2	Red deer	Perpignan, 66000, France	2009	3	7.5	5	5	4
Red_deer_3	Red deer	Toulouse, 31000, France	2009	3	2	3	5	26
Red_deer_4	Red deer	Carcassonne, 11000, France	2009	3	8.5	3	5	23
Red_deer_5	Red deer	Orléans, 45000, France	2015	3	3.5	5	4.5	23
Red_deer_6	Red deer	Orléans, 45000, France	2014	3	4.5	3	4.5	5
Red_deer_7	Red deer	Orléans, 45000, France	2014	3	2	3	0	26
Red_deer_8	Red deer	Orléans, 45000, France	2015	13.5	4.5	3	8.5	23
Red_deer_9	Red deer	Châlons-en-Champagne, 51000, France	2014	3	2	4	4.5	21
Red_deer_10	Red deer	Orléans, 45000, France	2012	7.5	4.5	4	14	100.5
Red_deer_11	Red deer	Châlons-en-Champagne, 51000, France	2014	3	5	1.5	1	40.5
Red_deer_12	Red deer	Orléans, 45000, France	2014	3	3.5	3	4.5	26
Red_deer_13	Red deer	Orléans, 45000, France	2012	3	4.5	3.5	4.5	26
Red_deer_14	Red deer	Orléans, 45000, France	2014	3	4.5	3	4	23
Red_deer_15	Red deer	Orléans, 45000, France	2014	3	5	1.5	4.5	35
Red_deer_16	Red deer	Orléans, 45000, France	2010	3	12.5	1.5	10	26
Red_deer_17	Red deer	Orléans, 45000, France	2011	3	12.5	7.5	10	35
Red_deer_18	Red deer	Orléans, 45000, France	2011	3	4.5	1.5	1	21
Wild_boar_1	Wild boar	Orléans, 45000, France	2012	1.5	3	0.5	18.5	62
Wild_boar_2	Wild boar	Orléans, 45000, France	2012	1.5	4.5	3.5	18.5	45
Wild_boar_3	Wild boar	Orléans, 45000, France	2012	7.5	12.5	6.5	8.5	100.5
Reindeer_1	Reindeer	Montauban, 82000, France	unknown	1	-0.5	5	4	0.5
Horse_1	Horse	Lyon, 69100, France	2008	2	7.5	0.7	6	17
Horse_2	Horse	Lyon, 69100, France	2006	2	7.5	0.7	6	15
Dog_1	Dog	Lyon, 69100, France	unknown	1.5	4.5	3.5	5	32
Rhipicephalus spp_1	Rhipicephalus spp	Marseille, 13000, France	2007	4.5	4.5	0.5	4	4
Rhipicephalus spp_2	Rhipicephalus spp	Nimes, 30000, France	2008	4.5	4.5	0.5	4	4
Rhipicephalus spp_3	Rhipicephalus spp	Montpellier, 34000, France	2008	4.5	4.5	0.5	4	4
Rhipicephalus spp_4	Rhipicephalus spp	Marseille, 13000, France	2007	4.5	4.5	0.5	4	4
Rhipicephalus spp_5	Rhipicephalus spp	Marseille, 13000, France	2008	4.5	4.5	0.5	4	4
Rhipicephalus spp_6	Rhipicephalus spp	Marseille, 13000, France	2008	4.5	4.5	0.5	4	4
Rhipicephalus spp_7	Rhipicephalus spp	Marseille, 13000, France	2008	4.5	4.5	0.5	4	4
Rhipicephalus spp_8	Rhipicephalus spp	Marseille, 13000, France	2008	4.5	4.5	0.5	4	4
Rhipicephalus spp_9	Rhipicephalus spp	Marseille, 13000, France	2008	4.5	4.5	0.5	4	4
Rhipicephalus spp_10	Rhipicephalus spp	Marseille, 13000, France	2008	4.5	4.5	0.5	4	4
Rhipicephalus spp_11	Rhipicephalus spp	Marseille, 13000, France	2008	4.5	4.5	0.5	4	4
Rhipicephalus spp_12	Rhipicephalus spp	Nimes, 30000, France	2008	4.5	4.5	0.5	4	4
Rhipicephalus spp_13	Rhipicephalus spp	Nimes, 30000, France	2008	4.5	4.5	0.5	4	4
Rhipicephalus spp_14	Rhipicephalus spp	Marseille, 13000, France	2008	4.5	4.5	0.5	4	4
Rhipicephalus spp_15	Rhipicephalus spp	Marseille, 13000, France	2008	4.5	4.5	0.5	4	4
Rhipicephalus spp_16	Rhipicephalus spp	Nimes, 30000, France	2008	4.5	4.5	0.5	4	4
Rhipicephalus spp_17	Rhipicephalus spp	Marseille, 13000, France	2008	4.5	4.5	0.5	4	4
Rhipicephalus spp_18	Rhipicephalus spp	Marseille, 13000, France	2008	4.5	4.5	0.5	4	4
Rhipicephalus spp_19	Rhipicephalus spp	Marseille, 13000, France	2008	4.5	4.5	0.5	4	4
Rhipicephalus spp_20	Rhipicephalus spp	Nimes, 30000, France	2008	4.5	4.5	0.5	4	4
Rhipicephalus spp_21	Rhipicephalus spp	Montpellier, 34000, France	2008	4.5	4.5	0.5	4	4
Rhipicephalus spp_22	Rhipicephalus spp	Montpellier, 34000, France	2008	4.5	4.5	0.5	4	4
Rhipicephalus spp_23	Rhipicephalus spp	Montpellier, 34000, France	2008	4.5	4.5	0.5	4	4
Rhipicephalus spp_24	Rhipicephalus spp	Montpellier, 34000, France	2008	4.5	4.5	0.5	4	4
Rhipicephalus spp_25	Rhipicephalus spp	Marseille, 13000, France	2008	4.5	4.5	0.5	4	4
Ixodes_scapularis_1	Ixodes_scapularis	USA	unknown	0.5	4.5	4	4	32
Additional file 3. Table S3. MLVA profiles of the 198 A. phagocytophilum samples included in this study. File format: Excel2010 file. File extension : .xls
